# Supplementary material for: Efficacy of Melatonin in Animal Models of Subarachnoid Hemorrhage: A Systematic Review and Stratified Meta-Analysis
Source: Front Neurol. 2021 Sep 3;12:685731. doi: 10.3389/fneur.2021.685731 (PMC8446273; doi:10.3389/fneur.2021.685731)
Supplement: Supplementary file 11 [file Data_Sheet_2.xlsx]

## Sheet: Sheet1
study	year	position	dose (mg/kg)	time	before or after	mean1	sd1	n1	mean2	sd2	n2	time assessment	method of ICH
Ayer	2008	right	150	2h	post	79.3	0.387	6	79.5	0.669	7	24h	endovascular perforation
Ayer	2008	left	150	2h	post	79.7	0.7667	6	80.4	1.4578	7	24h	endovascular perforation
Ayer	2008	小脑	150	2h	post	80.1	1.379	6	80.6	1.913	7	24h	endovascular perforation
Ayer	2008	脑干	150	2h	post	73.5	2.1433	6	74.5	0.9816	7	24h	endovascular perforation
Mehmet	2009	whole brain	10	immediately, 24h	post	77.59	1.328	6	80.904	3.246	6	48h	injection of autogenous blood
Wang	2012	whole brain	150	2h, 24h	post	80.736	0.324	6	82.66	0.277	6	48h	injection of autogenous blood
Chen1	2014	right	150	2h	post	79.209	0.14	5	79.767	0.419	5	24h	endovascular perforation
Chen1	2014	left	150	2h	post	80.047	0.233	5	80.837	0.698	5	24h	endovascular perforation
Chen1	2014	小脑	150	2h	post	79.954	0.233	5	80.512	0.419	5	24h	endovascular perforation
Chen1	2014	脑干	150	2h	post	75.954	0.279	5	76.186	0.651	5	24h	endovascular perforation
Chen2	2014	whole brain	150	2h	post	79.0541	0.1081	6	79.8919	0.1892	6	24h	endovascular perforation
Dong	2016	whole brain	150	2h	post	80.25	0.9798	6	82.4	0.9798	6	24h	endovascular perforation
Zhao	2017	right	150	2+12	post	77.7436	0.5024	6	79.1795	1.0048	6	24h	endovascular perforation
Zhao	2017	left	150	2+12	post	79.0769	0.628	6	82.8205	0.7537	6	24h	endovascular perforation
Zhao	2017	小脑	150	2+12	post	77.1282	0.7537	6	78.2564	0.7537	6	24h	endovascular perforation
Zhao	2017	脑干	150	2+12	post	74.8718	0.5024	6	75.2821	0.3767	6	24h	endovascular perforation
Yu	2017	whole brain	150	2h	post	79.4535	0.2248	6	80.2984	0.3101	6	24h	endovascular perforation
Cao	2017	whole brain	150	2h	post	79.4505	0.5296	6	80.2973	0.794	6	24h	endovascular perforation
Shi	2018	left	5	2h	post	79.973	0.4324	6	81	0.3784	6	24h	endovascular perforation
Shi	2018	left	10	2h	post	79.5676	0.1892	6	81	0.3784	6	24h	endovascular perforation
Shi	2018	right	5	2h	post	79.6757	0.2973	6	80.2162	0.2433	6	24h	endovascular perforation
Shi	2018	right	10	2h	post	79.3514	0.3783	6	80.2162	0.2433	6	24h	endovascular perforation
Shi	2018	小脑	5	2h	post	80.3784	0.3243	6	80.5946	0.2703	6	24h	endovascular perforation
Shi	2018	小脑	10	2h	post	79.6486	0.2703	6	80.5946	0.2703	6	24h	endovascular perforation
Shi	2018	脑干	5	2h	post	75.7027	0.2703	6	75.973	0.3243	6	24h	endovascular perforation
Shi	2018	脑干	10	2h	post	75.3784	0.2432	6	75.973	0.3243	6	24h	endovascular perforation

## Sheet: Sheet2
BWC
study	year	position	dose (mg/kg)	time	before or after	mean1	sd1	n1	mean2	sd2	n2	time assessment	method of ICH
Ayer	2008	right	150	2h	post	79.3	0.387	6	79.5	0.669	7	24h	endovascular perforation
Ayer	2008	left	150	2h	post	79.7	0.7667	6	80.4	1.4578	7	24h	endovascular perforation
Ayer	2008	Cerebellum	150	2h	post	80.1	1.379	6	80.6	1.913	7	24h	endovascular perforation
Ayer	2008	Brain stem	150	2h	post	73.5	2.1433	6	74.5	0.9816	7	24h	endovascular perforation
Cao	2017	whole brain	150	2h	post	79.4505	0.5296	6	80.2973	0.794	6	24h	endovascular perforation
Chen1	2014	right	150	2h	post	79.209	0.14	5	79.767	0.419	5	24h	endovascular perforation
Chen1	2014	left	150	2h	post	80.047	0.233	5	80.837	0.698	5	24h	endovascular perforation
Chen1	2014	Cerebellum	150	2h	post	79.954	0.233	5	80.512	0.419	5	24h	endovascular perforation
Chen1	2014	Brain stem	150	2h	post	75.954	0.279	5	76.186	0.651	5	24h	endovascular perforation
Chen2	2014	whole brain	150	2h	post	79.0541	0.1081	6	79.8919	0.1892	6	24h	endovascular perforation
Dong	2016	whole brain	150	2h	post	80.25	0.9798	6	82.4	0.9798	6	24h	endovascular perforation
Mehmet	2009	whole brain	10	immediately, 24h	post	77.59	1.328	6	80.904	3.246	6	48h	injection of autogenous blood
Shi	2018	left	5	2h	post	79.973	0.4324	6	81	0.3784	6	24h	endovascular perforation
Shi	2018	left	10	2h	post	79.5676	0.1892	6	81	0.3784	6	24h	endovascular perforation
Shi	2018	right	5	2h	post	79.6757	0.2973	6	80.2162	0.2433	6	24h	endovascular perforation
Shi	2018	right	10	2h	post	79.3514	0.3783	6	80.2162	0.2433	6	24h	endovascular perforation
Shi	2018	Cerebellum	5	2h	post	80.3784	0.3243	6	80.5946	0.2703	6	24h	endovascular perforation
Shi	2018	Cerebellum	10	2h	post	79.6486	0.2703	6	80.5946	0.2703	6	24h	endovascular perforation
Shi	2018	Brain stem	5	2h	post	75.7027	0.2703	6	75.973	0.3243	6	24h	endovascular perforation
Shi	2018	Brain stem	10	2h	post	75.3784	0.2432	6	75.973	0.3243	6	24h	endovascular perforation
Wang	2012	whole brain	150	2h, 24h	post	80.736	0.324	6	82.66	0.277	6	48h	injection of autogenous blood
Yu	2017	whole brain	150	2h	post	79.4535	0.2248	6	80.2984	0.3101	6	24h	endovascular perforation
Zhao	2017	right	150	2+12	post	77.7436	0.5024	6	79.1795	1.0048	6	24h	endovascular perforation
Zhao	2017	left	150	2+12	post	79.0769	0.628	6	82.8205	0.7537	6	24h	endovascular perforation
Zhao	2017	Cerebellum	150	2+12	post	77.1282	0.7537	6	78.2564	0.7537	6	24h	endovascular perforation
Zhao	2017	Brain stem	150	2+12	post	74.8718	0.5024	6	75.2821	0.3767	6	24h	endovascular perforation
NS
study	year	dose (mg/kg)	time	before or after	mean1	sd1	n1	mean2	sd2	n2	time assessment	method of ICH
Cai	2013	15	5min, 24h, 48h and 72h	post	13	2.83	8	8.5	2.55	8	72h	injection of autogenous blood
Cao	2017	150	2h	post	12.173	0.685	24	10.357	0.655	24	24h	endovascular perforation
Chen	2015	150	2h	post	13.654	0.797	20	11.374	0.495	17	24h	endovascular perforation
Chen1	2014	150	2h	post	12.878	0.727	25	11.427	0.669	24	24h	endovascular perforation
Chen2	2014	150	2h	post	12.9167	1.3541	24	11.3542	0.9375	24	24h	endovascular perforation
Dong	2016	150	2h	post	11.75	0.878	39	8	0.577	37	24h	endovascular perforation
Mehmet	2009	10	immediately, 24h	post	-2.792	1.633	6	-9.25	2.96	6	48h	injection of autogenous blood
Shi	2018	5	2h	post	13.9245	0.3963	18	12.6792	0.4529	18	24h	endovascular perforation
Shi	2018	10	2h	post	14.1509	0.6227	18	12.6792	0.4529	18	24h	endovascular perforation
Shi	2018	10	2h	post	14.58	2.234	12	12.75	2.261	12	24h	endovascular perforation
Yu	2017	150	2+24+48h	post	16	1.2	26	13	0.75	30	72h	endovascular perforation
Yu	2017	150	2h	post	12.237	0.675	24	10.328	0.683	24	24h	endovascular perforation
Zhao	2017	150	2+12h	post	14.071	0.758	6	10.4323	1.138	6	24h	endovascular perforation
